# Supplementary material for: Cognitive Effects of Simulated Galactic Cosmic Radiation Are Mediated by ApoE Status, Sex, and Environment in APP Knock-In Mice
Source: Int J Mol Sci. 2024 Aug 29;25(17):9379. doi: 10.3390/ijms25179379 (PMC11394682; doi:10.3390/ijms25179379)
Supplement: Supplementary file 1 [file ijms-25-09379-s001.zip]

Archive with 1 entries (1 files):
- ijms-3185191-supplementary.pdf
